# Supplementary material for: Mitochondria-related genes as prognostic signature of endometrial cancer and the effect of MACC1 on tumor cells
Source: PLoS One. 2025 May 12;20(5):e0323002. doi: 10.1371/journal.pone.0323002 (PMC12068703; doi:10.1371/journal.pone.0323002)
Supplement: S1 Table — (XLSX) [file pone.0323002.s012.xlsx]

## Sheet: Sheet1
Supplementary Table 1 Baseline characteristic of patients with endometrial cancer
	TCGA	Our Cohort
Age
<60	181	179
>=60	365	360
Grade
Grade I	99	99
Grade II	122	122
Grade III	324	324
FIGO stage
I	343	343
II	52	52
III	124	124
IV	30	30
Unknown	12	0
LNM
Negative	445	445
Positive	104	104
