# Supplementary material for: Mitochondria-related genes as prognostic signature of endometrial cancer and the effect of MACC1 on tumor cells
Source: PLoS One. 2025 May 12;20(5):e0323002. doi: 10.1371/journal.pone.0323002 (PMC12068703; doi:10.1371/journal.pone.0323002)
Supplement: S2 Table — (XLSX) [file pone.0323002.s013.xlsx]

## Sheet: Sheet1
Supplementary Table S2 The list of mitochondrial-related genes
ABCF2
ACBD6
ACBD7
ACE
ACE2
ACOT1
ACOT12
ADORA2A
AGTR1
AGTR2
AKT2
ALOX12
ARL6IP5
CAMK4
CARM1
CASP7
CAV3
CCL27
CGAS
CHD9
CHKB
CREBBP
CRTC1
CRTC2
CRTC3
CTSL
DDX58
ELAVL1
G6PD
GABPB1-IT1
GOT1
HDAC3
HELZ2
HMGA1
HSD17B12
IFIH1
IL1B
IL6
IRF7
MAPK11
MDH1
MED1
MEF2C
MEF2D
MID1IP1
MIR181B1
MIR210
MT-TC
MT-TI
MT-TK
MT-TP
MT-TT
MT-TV
MYEF2
NAMPT
NCOA1
NCOA2
NCOA6
NCOR1
NFKB2
NMNAT2
NOX1
NR1D1
OPRD1
PCTP
PERM1
PIP5KL1
PM20D1
PPARA
PPP2R3C
PRKAA2
PRKAB1
PRKAB2
PRKAG1
PRKAG2
PRKAG3
RB1
RELA
RNF122
SLC2A1
SLC2A4
SMARCD3
SNORD138
SP1
STARD3
TBL1X
TBL1XR1
TCL1A
TGS1
THRSP
TLR3
TLR7
TMPRSS2
TRAF6
USP46
AARS1
ABCE1
ABCG1
ABCG2
ABHD4
ABHD5
ABHD6
ABHD8
ABL1
ABLIM3
ACAA2
ACAT2
ACBD3
ACO1
ACO2
ACOD1
ACOT11
ACOT13
ACSBG2
ACSL3
ACSL4
ACSL5
ACSL6
ACSM1
ACSM2A
ACSM2B
ACSM4
ACSM5
ACSM6
ACSS1
ACSS2
ACTR10
ADAM28
ADAP2
ADH5
ADPRS
ADSS2
AFG3L2
AGBL4
AGPS
AGTPBP1
AGXT2
AIFM3
AIM2
AIP
AK2
AK4
AK9
AKAP8
AKR1B10
AKR1B15
AKT1
AKT3
ALAS2
ALB
ALDH18A1
ALDH1B1
ALDH5A1
ALDH6A1
ALKBH3
AMACR
AMBRA1
AMMECR1
ANK2
ANKRD37
ANTKMT
ANXA1
ANXA6
AP3B1
APEX1
APEX2
APH1A
AQP8
ARAF
ARG1
ARGLU1
ARID4B
ARIH2
ARL2BP
ARMC1
ARMC10
ARMS2
ARRB2
ARSB
ASAH2
ASB9
ASS1
ATAD3A
ATAD3B
ATAD3C
ATCAY
ATF2
ATG12
ATG13
ATG14
ATG2A
ATG2B
ATG3
ATG4D
ATG5
ATG7
ATG9A
ATG9B
ATP13A2
ATP2A1
ATP5F1B
ATP5F1C
ATP5F1E
ATP5F1EP2
ATP5MC3
ATP5MGL
ATP5PO
ATP7A
ATP7B
ATPAF1
ATXN3
AURKAIP1
AVP
AZIN2
BAG3
BAG4
BAG5
BAP1
BBC3
BBOX1
BCAP31
BCAT1
BCKDK
BCL2
BCL2A1
BCL2L1
BCLAF3
BDNF
BECN1
BHLHA15
BLID
BLOC1S2
BMF
BNIP1
BRAT1
BRD8
BRI3BP
BRINP3
BSG
BTD
C10orf67
C10orf88
C11orf65
C12orf73
C14orf119
C15orf62
C19orf12
C1orf43
C9orf72
CABS1
CALM1
CALM3
CAMK2A
CAMKK2
CAMKMT
CAPN1
CAPN10
CAPN2
CAPRIN2
CARD19
CARS2
CASP1
CASP14
CASP2
CASP4
CASP8AP2
CASQ1
CAT
CAV2
CAVIN1
CCAR2
CCDC51
CCDC58
CCK
CCM2
CCN6
CCNB1
CCR7
CDC25C
CDC37
CDK1
CDK5
CDK5RAP1
CDS2
CEBPA
CEBPZOS
CEND1
CEP89
CERT1
CFAP410
CFAP91
CHCHD1
CHCHD10
CHCHD6
CHCHD7
CHPF
CIAPIN1
CIBAR1
CIDEA
CIDEB
CISD2
CKMT1B
CLIC1
CLIC4
CLN8
CLPX
CLU
CLUH
CMC1
CNP
CNR1
COA3
COA4
COA5
COL7A1
COQ10A
COQ10B
COQ3
COQ4
COQ5
COQ8B
COQ9
COX11
COX17
COX18
COX19
COX20
COX4I1
COX4I2
COX7A2L
COX7A2P2
COX7C
CPNE3
CPS1
CPT1B
CPT1C
CREB1
CREB3L4
CREBZF
CRYAB
CSNK2A2
CTNS
CTSK
CTTN
CWC15
CXADR
CYB5A
CYB5R1
CYBA
CYBB
CYP1A1
CYP1B1
CYP27A1
CYP27C1
CYP2D6
CYP2D7
CYP2E1
CYP2U1
CYRIB
DAO
DAOA
DBT
DCAF8
DCK
DCN
DCPS
DCTPP1
DDAH2
DDHD1
DDHD2
DDIT3
DDIT4
DDX1
DDX21
DDX6
DECR1
DEGS1
DEPP1
DGAT2
DHFR
DHFR2
DHFRP1
DHRS13
DHX32
DHX36
DIMT1
DIP2A
DISC1
DLGAP5
DNAJA1
DNAJA3
DNAJC11
DNAJC15
DNAJC19
DNAJC5
DND1
DNM1
DNM2
DNM3
DNMT1
DOK7
DUSP18
DUSP21
DYNLL1
DYNLT1
E2F1
EARS2
ECHDC2
ECHS1
EFHD1
EHHADH
ELK1
ELK3
ENOSF1
ENY2
EP300
EPAS1
EPHA4
ERAL1
ERBB4
ERCC6L2
ERN1
ESR2
ESRRA
ETFB
ETFBKMT
ETFDH
ETNPPL
EXD2
EYA2
FADS1
FAM110B
FAM124B
FAM162A
FAM72A
FANCG
FASTKD3
FASTKD5
FATE1
FBXL4
FBXO7
FBXW7
FDX2
FECH
FEN1
FEZ1
FGR
FH
FHIT
FIBP
FKBP4
FLCN
FLVCR1
FNIP1
FOXK2
FOXO1
FOXO3
FPGS
FTMT
FUNDC1
FUNDC2
FUS
FXN
FYN
FZD5
FZD9
G0S2
GABARAP
GABARAPL1
GABARAPL2
GABARAPL3
GABPA
GABPB1
GADD45GIP1
GARS1
GATB
GATD3B
GATM
GBA
GCAT
GCK
GCKR
GCLM
GCSH
GDAP1
GDF5-AS1
GFM1
GGCT
GGNBP1
GHITM
GIMAP8
GIT1
GJA1
GK
GK2
GK5
GLRX2
GLRX5
GLUD2
GLUL
GLYAT
GLYATL1
GLYATL1B
GLYATL2
GLYATL3
GNE
GNPAT
GNRH1
GOLPH3
GOT2
GPAA1
GPER1
GPN1
GPS2
GRAMD4
GRPEL1
GRSF1
GSK3A
GSK3B
GSTP1
GSTZ1
GTF3C4
GTPBP10
GTPBP3
GTPBP8
GUF1
GYG1
GZMB
H6PD
HADHA
HAGH
HAP1
HARS1
HAUS3
HAX1
HCFC1
HCLS1
HDAC6
HEATR1
HEBP2
HEMK1
HGF
HIF1A
HIF3A
HIGD1A
HIGD1B
HIGD1C
HIGD2A
HIGD2B
HIP1R
HIVEP1
HJURP
HK1
HK2
HK3
HKDC1
HLCS
HMGN5
HPS4
HRK
HS1BP3
HSD3B1
HSD3B2
HSP90AA1
HSP90AB1
HSP90B2P
HSPA13
HSPA1A
HSPA1B
HSPA1L
HSPA4
HSPA5
HSPA9
HTD2
HTT
HUWE1
HYKK
IAPP
IBA57
IDE
IDH1
IDH3G
IFI27
IFI27L1
IFI27L2
IFI6
IFIT2
IFIT3
IGF1
IKBKE
ILF3
IMMP1L
IMMP2L
IMMT
INF2
IQCN
IREB2
IRF3
IRGM
ISCU
JARID2
JTB
JUN
KANK2
KAT2A
KCNJ11
KCNJ8
KDR
KIF1B
KIF28P
KIFBP
KLC2
KLK6
KMO
KRAS
KYAT1
KYAT3
KYNU
LACTB
LACTB2
LARS2
LDHAL6B
LDHD
LEPROT
LGALS3
LIG1
LIPF
LIPT1
LMAN1
LPIN1
LRPPRC
LRRC10
LRRC59
LRRK1
LRRK2
LYN
MACC1
MAFF
MALSU1
MAN2A1
MAP1B
MAP1LC3A
MAP1LC3B
MAP1LC3B2
MAP1LC3C
MAP1S
MAP2K1
MAP2K2
MAPK1
MAPK10
MAPK12
MAPK14
MAPK3
MAPK8
MAPK8IP1
MAPK9
MAPT
MARK1
MARK2
MAVS
MCCC1
MCCD1
MCEE
MCL1
MCUB
ME1
ME2
MEF2A
MGARP
MICALL2
MICOS10
MICOS13
MICU3
MIGA1
MIR144
MIR17
MIR29A
MIR29B1
MIR29C
MLLT11
MLXIP
MMAA
MMAB
MMP1
MMP2
MMP9
MOAP1
MOBP
MPC1
MPC1L
MPC2
MPG
MRM3
MRPL10
MRPL18
MRPL19
MRPL20
MRPL21
MRPL24
MRPL32
MRPL51
MRPL52
MRPL58
MRPS17
MRPS18B
MRPS28
MRPS30
MRPS34
MRPS35
MRPS36
MSRB2
MSTO1
MTCH2
MT-CO1
MT-CO2
MTCO2P12
MTERF2
MTERF3
MTERF4
MTG2
MTHFD1
MTHFD1L
MTLN
MTM1
MT-ND5
MTO1
MTOR
MTRF1L
MT-RNR1
MT-RNR2
MTRNR2L5
MT-TE
MT-TF
MT-TH
MT-TL1
MT-TL2
MT-TN
MT-TQ
MT-TS2
MT-TW
MTUS1
MTX3
MX1
MX2
MXD1
MYCBP
MYH14
MYH7
MYL10
MYO19
MYOC
MYOM2
NACC2
NAIF1
NAPG
NAXD
NAXE
NCBP1
NCSTN
NDFIP2
NDRG4
NDUFA3
NDUFA4L2
NDUFAF2
NDUFAF3
NDUFAF5
NDUFB1
NDUFB10
NDUFB11
NDUFB4
NDUFB5
NDUFC2-KCTD14
NDUFS5
NDUFS6
NDUFS8
NEB
NECTIN2
NEFL
NENF
NFKB1
NFS1
NGB
NGDN
NIPSNAP1
NIPSNAP2
NIPSNAP3A
NLRP5
NME1
NME2
NMT1
NOC3L
NOD2
NOL3
NOL6
NOL7
NOS1
NOS1AP
NOS3
NOX4
NPEPPS
NR3C1
NR4A1
NRF1
NRGN
NRP1
NT5M
NTHL1
NTSR1
NUDT1
NUDT13
OAS1
OGT
OLFM4
OPTN
OXCT1
P2RY1
P2RY12
P4HA1
PACS2
PAGE4
PAK5
PAM16
PANK2
PARG
PARL
PARP1
PARP9
PC
PCCB
PCF11
PCK1
PDCD5
PDE12
PDK2
PDK3
PDP2
PDPN
PDSS2
PDZD8
PECR
PEMT
PERP
PET100
PEX5
PFDN2
PFDN4
PGR
PGRMC1
PHYKPL
PI4K2A
PI4KB
PID1
PIN1
PIN4
PINX1
PKM
PLA2G2A
PLA2G4A
PLA2G4B
PLA2G4C
PLA2G4F
PLA2G6
PLAUR
PLEKHN1
PLIN5
PLN
PMAIP1
PNKD
PNKP
PNPLA4
POLR1G
POU5F1
POU5F1B
PPA2
PPARGC1A
PPARGC1B
PPIF
PPM1B
PPM1E
PPP1CC
PPP1R13B
PPP1R15A
PPP2CA
PPP2CB
PPP2R1A
PPP2R2B
PPP3CA
PPP3CC
PPP3R1
PPP6C
PPRC1
PPTC7
PRDX5
PRDX6
PRELID1
PRELID2
PRELID3A
PRELID3B
PRIMPOL
PRKAA1
PRKACA
PRKCA
PRKCD
PRKCE
PRMT6
PRORP
PSEN1
PSEN2
PSMB4
PSMD10
PTCD1
PTCD2
PTEN
PTGES2
PTPMT1
PTPN1
PTPN11
PTS
PUS10
PYCARD
PYCR2
PYROXD2
QARS1
QRSL1
QTRT2
RAB11FIP3
RAB11FIP5
RAB29
RAB32
RAB38
RAB3A
RAB40AL
RAC2
RACK1
RAD51
RAD51C
RAF1
RANBP2
RAP1GDS1
RARS2
RB1CC1
REEP1
RFK
RGS2
RHBDD1
RHOT1
RHOT2
RHOU
RIDA
RIPK1
RMDN2
RMDN3
RMRP
RNASEL
RNASET2
RNF144B
RNF185
RNF186
RNF31
RNF41
RNF5
RPS27A
RPS3
RPS6KA6
RPS6KB1
RPUSD3
RPUSD4
RRM2B
RSAD1
RSAD2
RTL10
RTN4IP1
RXRA
S1PR4
SACS
SAE1
SARM1
SARS2
SCCPDH
SCP2
SDHA
SDHAF2
SDHAF3
SDHAF4
SDHB
SDHD
SDS
SECISBP2
SELENOO
SEPTIN4
SERAC1
SESN2
SFN
SFXN1
SFXN2
SFXN3
SFXN4
SFXN5
SGK1
SH3BP5
SH3GLB1
SHARPIN
SHC1
SHMT2
SIAH3
SIRT1
SIRT2
SIRT3
SIRT4
SIRT5
SIRT7
SLC11A2
SLC19A3
SLC22A4
SLC22A5
SLC25A1
SLC25A10
SLC25A13
SLC25A14
SLC25A15
SLC25A16
SLC25A19
SLC25A2
SLC25A20
SLC25A21
SLC25A22
SLC25A23
SLC25A24
SLC25A25
SLC25A27
SLC25A29
SLC25A3
SLC25A30
SLC25A31
SLC25A32
SLC25A33
SLC25A34
SLC25A35
SLC25A36
SLC25A39
SLC25A4
SLC25A43
SLC25A44
SLC25A45
SLC25A46
SLC25A47
SLC25A48
SLC25A5
SLC25A52
SLC25A6
SLC27A1
SLC27A3
SLC34A1
SLC35F6
SLC39A8
SLC3A1
SLC44A1
SLC44A2
SLC4A5
SLC8A1
SLC8A3
SLC8B1
SLC9A1
SLC9B2
SLIRP
SLIT3
SMCP
SMDT1
SMURF1
SNAP23
SNCA
SNN
SNPH
SOD1
SOD2
SORD
SOX10
SOX4
SP140
SPART
SPAST
SPATA18
SPATA19
SPATA5
SPATA7
SPHKAP
SPIRE1
SPNS1
SQSTM1
SRC
SREBF1
SREBF2
SRI
STAP1
STARD13
STARD7
STAT2
STING1
STK11
STMP1
STOM
STOML2
STOX1
STPG1
STX17
STXBP1
STYXL1
SUCLG2
SUGCT
SUOX
SUPV3L1
SURF1
SYBU
SYNE2
TACO1
TARDBP
TAT
TAZ
TBK1
TBRG4
TCAIM
TCHP
TDH
TDRD7
TERT
TEX10
TFAP2C
TFAP4
TFDP1
TFDP2
TFRC
TGM2
TH
THOP1
TICAM1
TIGAR
TIMM21
TIMM22
TIMM23B
TIMM29
TIMM44
TIMMDC1
TLE6
TMBIM6
TMEM102
TMEM135
TMEM14A
TMEM14B
TMEM14DP
TMEM14EP
TMEM186
TMEM71
TMEM8B
TMLHE
TMX2
TNFRSF1A
TNFSF10
TNRC18
TOMM20
TOMM34
TOMM7
TOMM70
TOP1MT
TOP3A
TP53
TP53AIP1
TP53BP2
TP63
TP73
TPPP
TRAF3
TRAF3IP3
TRAK1
TRAK2
TRAP1
TREM2
TRIAP1
TRIM14
TRIM31
TRIM39
TRMT10A
TRMT10B
TRMT5
TRMT61B
TRMU
TRNT1
TRUB1
TRUB2
TSC2
TSFM
TSPOAP1
TTC19
TTN
TUFM
TUSC2
TUSC3
TWNK
TXNIP
TXNRD3
TYMP
TYMS
UBA1
UBA52
UBB
UBC
UBE2D3
UBE2J2
UBE2L3
UBIAD1
UBL4B
UBL5
UCP1
UCP2
ULK1
UQCC1
UQCC3
UQCR10
UQCR11
UQCRB
UQCRC2
UQCRFS1
UQCRFS1P1
UQCRH
UQCRHL
UQCRQ
URI1
UROS
USP15
USP36
USP48
UXT
VAMP1
VASN
VAT1
VCP
VDAC1
VDAC3
VHL
VPS11
VPS13A
VPS13C
VPS13D
VPS35
VRK2
VWA8
WASF1
WDR26
WDR35
WDR45
WDR45B
WDR81
WDR93
WIPI1
WIPI2
WWOX
XAF1
XPC
XRCC3
YJEFN3
YKT6
YME1L1
YWHAB
YWHAE
YWHAG
YWHAH
YWHAQ
YWHAZ
ZBED3
ZBTB6
ZDHHC6
ZDHHC8
ZFYVE1
ZMIZ2
ZNF205
ZNF217
AADAT
AARS2
AASS
ABAT
ABCA9
ABCB10
ABCB6
ABCB7
ABCB8
ABCD1
ABCD2
ABCD3
ABHD10
ABHD11
ACAA1
ACACA
ACACB
ACAD10
ACAD11
ACAD8
ACAD9
ACADL
ACADM
ACADS
ACADSB
ACADVL
ACAT1
ACCS
ACLY
ACOT2
ACOT7
ACOT9
ACP6
ACSF2
ACSF3
ACSL1
ACSM3
ACSS3
ADCK1
ADCK2
ADCK5
ADCY10
ADHFE1
AFG1L
AGK
AGMAT
AGPAT4
AGPAT5
AGXT
AHCYL1
AIFM1
AIFM2
AK3
AKAP1
AKAP10
AKR7A2
ALAS1
ALDH1L1
ALDH1L2
ALDH2
ALDH3A2
ALDH4A1
ALDH7A1
ALDH9A1
ALKBH1
ALKBH7
AMT
ANGEL2
APOO
APOOL
ARF5
ARG2
ARL2
ARMCX1
ARMCX2
ARMCX3
ARMCX6
ATAD1
ATP23
ATP5F1A
ATP5F1D
ATP5IF1
ATP5MC1
ATP5MC2
ATP5MD
ATP5ME
ATP5MF
ATP5MF-PTCD1
ATP5MG
ATP5MPL
ATP5PB
ATP5PD
ATP5PF
ATPAF2
ATPSCKMT
AUH
BAD
BAK1
BAX
BCAT2
BCKDHA
BCKDHB
BCL2L10
BCL2L11
BCL2L13
BCL2L2
BCO2
BCS1L
BDH1
BID
BIK
BLOC1S1
BNIP3
BNIP3L
BOK
BOLA1
BOLA3
BPHL
C12orf65
C15orf48
C15orf61
C16orf91
C1QBP
C2orf69
C3orf33
C5orf63
C6orf136
C8orf82
CA5A
CA5B
CASP3
CASP8
CASP9
CBR3
CBR4
CCDC127
CCDC90B
CHCHD2
CHCHD3
CHCHD4
CHCHD5
CHDH
CHPT1
CISD1
CISD3
CKMT1A
CKMT2
CLPB
CLPP
CLYBL
CMC2
CMC4
CMPK2
COA1
COA6
COA7
COA8
COASY
COMT
COMTD1
COQ2
COQ6
COQ7
COQ8A
COX10
COX14
COX15
COX16
COX5A
COX5B
COX6A1
COX6A2
COX6B1
COX6B2
COX6C
COX7A1
COX7A2
COX7B
COX7B2
COX8A
COX8C
CPOX
CPT1A
CPT2
CRAT
CRLS1
CROT
CRY1
CRYZ
CS
CSKMT
CYB5B
CYB5R3
CYC1
CYCS
CYP11A1
CYP11B1
CYP11B2
CYP24A1
CYP27B1
D2HGDH
DAP3
DARS2
DBI
DCAKD
DCXR
DDX28
DELE1
DGLUCY
DGUOK
DHODH
DHRS1
DHRS2
DHRS4
DHRS7B
DHTKD1
DHX30
DIABLO
DLAT
DLD
DLST
DMAC1
DMAC2
DMAC2L
DMGDH
DMPK
DNA2
DNAJC28
DNAJC30
DNAJC4
DNLZ
DNM1L
DTYMK
DUS2
DUT
ECH1
ECHDC1
ECHDC3
ECI1
ECI2
ECSIT
ELAC2
ENDOG
EPHX2
ETFA
ETFRF1
ETHE1
EXOG
FABP1
FAHD1
FAHD2A
FAM136A
FAM185A
FAM210A
FAM210B
FARS2
FASN
FASTK
FASTKD1
FASTKD2
FDPS
FDX1
FDXR
FIS1
FKBP10
FKBP8
FLAD1
FMC1
FOXRED1
FTH1
GATC
GATD3A
GCDH
GFER
GFM2
GLDC
GLOD4
GLS
GLS2
GLUD1
GLYCTK
GPAM
GPAT2
GPD2
GPT2
GPX1
GPX4
GRHPR
GRPEL2
GSR
GSTK1
GTPBP6
GUK1
HADH
HADHB
HAO2
HARS2
HCCS
HDHD3
HDHD5
HEBP1
HIBADH
HIBCH
HINT1
HINT2
HINT3
HMGCL
HMGCS2
HOGA1
HPDL
HSCB
HSD17B10
HSD17B4
HSD17B8
HSDL1
HSDL2
HSPD1
HSPE1
HTATIP2
HTRA2
IARS2
IDH2
IDH3A
IDH3B
IDI1
ISCA1
ISCA2
ISOC2
IVD
KARS1
L2HGDH
LAP3
LDHB
LETM1
LETM2
LETMD1
LIAS
LIG3
LIPT2
LONP1
LYPLA1
LYPLAL1
LYRM1
LYRM2
LYRM4
LYRM7
LYRM9
MACROD1
MAIP1
MAOA
MAOB
MARCHF5
MARS2
MCAT
MCCC2
MCRIP2
MCU
MCUR1
MDH2
ME3
MECR
METAP1D
METTL15
METTL17
METTL4
METTL5
METTL8
MFF
MFN1
MFN2
MGME1
MGST1
MGST3
MICU1
MICU2
MIEF1
MIEF2
MIGA2
MIPEP
MLYCD
MMADHC
MMUT
MOCS1
MPST
MPV17
MPV17L
MPV17L2
MRM1
MRM2
MRPL1
MRPL11
MRPL12
MRPL13
MRPL14
MRPL15
MRPL16
MRPL17
MRPL2
MRPL22
MRPL23
MRPL27
MRPL28
MRPL3
MRPL30
MRPL33
MRPL34
MRPL35
MRPL36
MRPL37
MRPL38
MRPL39
MRPL4
MRPL40
MRPL41
MRPL42
MRPL43
MRPL44
MRPL45
MRPL46
MRPL47
MRPL48
MRPL49
MRPL50
MRPL53
MRPL54
MRPL55
MRPL57
MRPL9
MRPS10
MRPS11
MRPS12
MRPS14
MRPS15
MRPS16
MRPS18A
MRPS18C
MRPS2
MRPS21
MRPS22
MRPS23
MRPS24
MRPS25
MRPS26
MRPS27
MRPS31
MRPS33
MRPS5
MRPS6
MRPS7
MRPS9
MRRF
MRS2
MSRA
MSRB3
MTARC1
MTARC2
MT-ATP6
MT-ATP8
MTCH1
MT-CO3
MT-CYB
MTERF1
MTFMT
MTFP1
MTFR1
MTFR1L
MTFR2
MTG1
MTHFD2
MTHFD2L
MTHFS
MTIF2
MTIF3
MT-ND1
MT-ND2
MT-ND3
MT-ND4
MT-ND4L
MT-ND6
MTPAP
MTRES1
MTRF1
MTX1
MTX2
MUL1
MUTYH
MYG1
NADK2
NAGS
NARS2
NAT8L
NBR1
NDUFA1
NDUFA10
NDUFA11
NDUFA12
NDUFA13
NDUFA2
NDUFA4
NDUFA5
NDUFA6
NDUFA7
NDUFA8
NDUFA9
NDUFAB1
NDUFAF1
NDUFAF4
NDUFAF6
NDUFAF7
NDUFAF8
NDUFB2
NDUFB3
NDUFB6
NDUFB7
NDUFB8
NDUFB9
NDUFC1
NDUFC2
NDUFS1
NDUFS2
NDUFS3
NDUFS4
NDUFS7
NDUFV1
NDUFV2
NDUFV3
NEU4
NFU1
NGRN
NIF3L1
NIPSNAP3B
NIT1
NIT2
NLN
NLRX1
NME3
NME4
NME6
NMNAT3
NNT
NOA1
NOCT
NRDC
NSUN2
NSUN3
NSUN4
NT5DC2
NT5DC3
NUBPL
NUDT19
NUDT2
NUDT5
NUDT6
NUDT8
NUDT9
OAT
OCIAD1
OCIAD2
OGDH
OGDHL
OGG1
OMA1
OPA1
OPA3
OSBPL1A
OSGEPL1
OTC
OXA1L
OXCT2
OXLD1
OXNAD1
OXR1
OXSM
PABPC5
PAICS
PARK7
PARS2
PCBD2
PCCA
PCK2
PDE2A
PDF
PDHA1
PDHA2
PDHB
PDHX
PDK1
PDK4
PDP1
PDPR
PDSS1
PET117
PEX11B
PGAM5
PGS1
PHB
PHB2
PHYH
PICK1
PIF1
PIGBOS1
PINK1
PISD
PITRM1
PLD6
PLGRKT
PLPBP
PLSCR3
PMPCA
PMPCB
PNPLA8
PNPO
PNPT1
POLB
POLDIP2
POLG
POLG2
POLQ
POLRMT
PPM1K
PPOX
PRDX2
PRDX3
PRDX4
PREPL
PRKN
PRODH
PRODH2
PRSS35
PRXL2A
PTCD3
PTRH1
PTRH2
PUS1
PUSL1
PXMP2
PXMP4
PYCR1
PYURF
QDPR
QTRT1
RAB24
RAB5IF
RBFA
RCC1L
RDH13
RDH14
RECQL4
REXO2
RMDN1
RMND1
RNASEH1
ROMO1
RP11_469A15.2
RPIA
SAMM50
SARDH
SCO1
SCO2
SDHAF1
SDHC
SDR39U1
SDSL
SERHL2
SETD9
SLC25A11
SLC25A12
SLC25A18
SLC25A26
SLC25A28
SLC25A37
SLC25A38
SLC25A40
SLC25A41
SLC25A42
SLC25A51
SLC25A53
SLC30A9
SMIM20
SMIM8
SNAP29
SND1
SPATA20
SPG7
SPHK2
SPR
SPRYD4
SPTLC2
SQOR
SSBP1
STAR
SUCLA2
SUCLG1
SYNJ2BP
TAMM41
TARS2
TDRKH
TEFM
TFAM
TFB1M
TFB2M
THEM4
THEM5
THG1L
THNSL1
TIMM10
TIMM10B
TIMM13
TIMM17A
TIMM17B
TIMM23
TIMM50
TIMM8A
TIMM8B
TIMM9
TK2
TMEM11
TMEM126A
TMEM126B
TMEM143
TMEM14C
TMEM177
TMEM205
TMEM65
[truncated: 31 more rows]
