# Supplementary material for: Mitochondria-related genes as prognostic signature of endometrial cancer and the effect of MACC1 on tumor cells
Source: PLoS One. 2025 May 12;20(5):e0323002. doi: 10.1371/journal.pone.0323002 (PMC12068703; doi:10.1371/journal.pone.0323002)
Supplement: S3 Table — (XLSX) [file pone.0323002.s014.xlsx]

## Sheet: Sheet1
gene
CARS2
BCL2L1
GTPBP8
TP53
THOP1
FDXR
PSEN1
FMC1
SUOX
PPP2R3C
ABCG1
CKMT1B
ATP7B
GPS2
CDK5RAP1
MTFR1L
SLC25A19
DGLUCY
ARMC1
MMAA
MTIF2
NADK2
MACROD1
SPIRE1
MRPS22
ACAD11
BCKDHB
GPX4
WIPI2
GOT2
ACSL5
GSTZ1
TP53BP2
GPN1
YWHAE
HARS2
IMMT
FPGS
MCCC1
PDK1
SFXN1
HSD17B4
NAMPT
TRMT10A
TNFRSF1A
NDUFC1
CEBPA
MRPL3
SLC44A1
SIRT3
WASF1
DCAKD
BSG
STARD3
BAG4
NDUFB5
COASY
MX1
EYA2
MACC1
ASS1
SLC25A35
SPATA18
ASB9
QTRT2
MX2
NDUFA6
MRPL48
COX4I1
MRPL43
CYBA
FUNDC2
SREBF1
URI1
TDRKH
SLC25A45
OCIAD2
BBC3
SQOR
HK1
ADAM28
LYPLA1
SLC11A2
CMPK2
MCAT
CHCHD7
RB1CC1
BCL2L11
DNA2
PRKAB1
AK4
PDZD8
PCCB
CHKB
ATP13A2
CREB3L4
PLA2G4B
FASTKD3
KIF1B
TMEM102
HMGCL
MRPL37
DHRS7B
YWHAB
ELAC2
CFAP410
TMEM205
TMEM14A
HPS4
NDUFAF6
PRELID3B
TLE6
POLB
NDUFA13
YWHAQ
ANXA1
SUGCT
HSP90AB1
TST
AMT
PPIF
ATP5F1D
NIF3L1
ALDH3A2
GZMB
NNT
STARD7
RAB11FIP5
WDR81
VWA8
SND1
MDH1
MRPL36
PRKCE
YBEY
SLC25A23
HSPD1
ADH5
COX20
PLA2G4F
IGF1
DGAT2
ACADM
MRPL13
CHDH
GRPEL2
GLYATL2
NLRX1
TIMM50
CMC4
MTERF3
OXSM
COA5
MRPL47
PHYH
MPST
SLC2A4
KLK6
NARS2
MMP9
OXNAD1
TBL1XR1
UNG
GCDH
AASS
HJURP
TRAK1
ENDOG
DLGAP5
YWHAZ
TIMM8B
PYCARD
METTL8
MGARP
HIP1R
ACAD10
ALDH2
MT-TK
AHCYL1
POLQ
ACLY
RAB29
SCO2
FASTKD1
OPA1
RAB32
HSDL2
OAS1
DUSP18
PNPT1
ACACB
NME3
TOMM40L
TRAF6
NFKB1
CDC25C
PTPMT1
RNF122
ARL6IP5
MT-TP
HIF3A
BCL2A1
GLDC
CRAT
RAC2
MYCBP
ERBB4
TMPRSS2
TLR3
CDK1
DNAJC4
MAOB
LRPPRC
E2F1
LYRM9
HMGA1
ACBD7
PEMT
MTFR2
NAXE
MTFP1
SLC2A1
COX16
SPAST
TP73
CPNE3
ALDH18A1
S1PR4
CYP2D6
TRMT10C
STPG1
COX7A1
SAMM50
CHCHD3
NAT8L
BBOX1
VASN
MXD1
COX4I2
TNFSF10
RSAD2
MAIP1
PECR
MT-TQ
DEGS1
GFM2
BAK1
SLC25A44
MRPL15
BHLHA15
RNF5
NIPSNAP3B
SFN
GIMAP8
PRMT6
TOMM6
KRAS
PYURF
MT-TT
ECI1
MMP1
TMEM65
ME1
POLDIP2
MLLT11
MRPS10
P2RY1
