# Supplementary material for: Mitochondria-related genes as prognostic signature of endometrial cancer and the effect of MACC1 on tumor cells
Source: PLoS One. 2025 May 12;20(5):e0323002. doi: 10.1371/journal.pone.0323002 (PMC12068703; doi:10.1371/journal.pone.0323002)
Supplement: S4 Table — (XLSX) [file pone.0323002.s015.xlsx]

## Sheet: Sheet1
Supplementary Table S4 Primer sequence used in this study
Name	Direction	Primer(5'-3')
MACC1	Forward	5′-TTCTTTTGATTCCTCCGGTGA-3′
MACC1	Reverse	5′-ACTCTGATGGGCATGTGTG-3′
β-actin	Forward	5'- CATGTACGTTGCTATCCAGGC -3'
β-actin	Reverse	5'- CTCCTTAATGTCACGCACGAT-3'
