# Supplementary material for: Mitochondria-related genes as prognostic signature of endometrial cancer and the effect of MACC1 on tumor cells
Source: PLoS One. 2025 May 12;20(5):e0323002. doi: 10.1371/journal.pone.0323002 (PMC12068703; doi:10.1371/journal.pone.0323002)
Supplement: S5 Table — (XLSX) [file pone.0323002.s016.xlsx]

## Sheet: Sheet1
Supplementary Table S5 Details of siRNA sequences
Name	Sequences
MACC1-siRNA-1	ATCAACTGTCTGCTTCTAA
MACC1-siRNA-2	GCCCATCAGAGTATACATA
NC	CAACAAGATGAAGAGCACC
